# Supplementary material for: Targeting PIM2 improves antitumor immunity through promoting effector function and persistence of CD8 T cells
Source: J Clin Invest. 2026 Jan 27;136(6):e192928. doi: 10.1172/JCI192928 (PMC12987625; doi:10.1172/JCI192928)
Supplement: Supporting data values [file jci-136-192928-s102.xlsx]

## Sheet: Fig. 1A
Days	WT					Pim2 KO
14	25	12.48	15.36	19.38	7.4	4.41	14.35	0	0	12.16
18	31.62	25.97	15.91	21.56	18.49	4.8	16	0	0	4.56
23	34.77	29.12	33.39	28	20.24	0	17.22	0	0	8.32
30	43.66	29.5	39.04	49.7	36.6	0	15.84	0	0	0
36	64	25.96	49.58	37.8	42.21	0	9.92	0	0	0
44	47.6	10.88	54.76	49.4	46.62	0	0	0	0	0
51	42.24	26.46	56.98	67.23	51.12	0	9.92	0	0	0
58	26	15.6	61.62		46.23	0	0	0	0	0
65	42.24	17.16	46.92		41.18	0	0	0	0	0
72	37.21	14.4	48.91		35.99	0	0	0	0	0

## Sheet: Fig. 1B
Days after BMT	C1498 only	C1498 + WT	C1498 + Pim2 KO
31	1	1
31	1	1
32	1
37			1
36
38	1
44
46		1
50
63	1	1	1
70			0
70			0
70			0

## Sheet: Fig. 1E
CD4	WT	KO
	56	42
	56	40
	51	49
	52	42
CD8	WT	KO
	39	60
	24	75
	26	72
	29	68

## Sheet: Fig. 1F
ug/ml	WT			Pim2 KO
0.0016	0	0.4	0.2	2.9	1.2	1.2
0.008	2.7	1.9	1.4	14	11	17
0.04	2.2	2.8	4.6	21	21	26
0.2	4.5	3.3	3.2	33	33	33
1	6.8	8.6	8.2	44	41	40

## Sheet: Fig. 1G
TCF1 MFI	WT	KO
	577	895
	535	786
	567	861
	706	895
CD44+CD62L+	WT	KO
	60	74
	63	70
	48	79
	59	64

## Sheet: Fig. 2B
IFNg	WT				KO
	19	23	22	21	29	29	29	30
IL-2	WT				KO
	14	17	18	17	27	24	25	25
TIM3	WT				KO
	42	47	42	44	20	18	17	16

## Sheet: Fig. 2C
CD44+CD62+	WT			KO
	80.9	80.7	81.7	86.3	85.3	85.1
CD44+CD62-	WT			KO
	14.2	14.5	13.6	9.21	9.9	10.3

## Sheet: Fig. 2D
Days after B16	WT							KO
0	0	0	0	0	0	0	0	0	0	0	0	0	0	0	0
13	20.16	22.05	42.92	49.5	17.64	19.5	19.6	0	11.2	0	0	0	0	0	0
16	52.51	38.76	91.3	84.15	35.34	81.12	52	14.76	26.88	0	0	0	0	0	0
21	67.76	73.47	219.62	214.4	94.34	147.68	112.14	41.76	42.88	0	10.85	0	0	28.6	33.06
24	117.9	101.37	312.84	264.25	112.7	181.44	135.34	68.53	86.45	0	14.85	47.36	0	34.3	83.16
27	169.65	191.62	419.58	396.72	169	326.4	196.85	96.46	123.12	0	29.76	63.9	0	65.12	104.72

## Sheet: Fig. 2E
Days after B16 i.v.	B16 only	B16 + WT	B16 + Pim2+/-	B16 + Pim2-/-
35	1
45	1		1
49		1
55	1
58		1
63		1
62			1
72		1
74			1
80				1
108		0		0
108			0	0
108			0	0
108				0

## Sheet: Fig. 3B
IFNg	WT							KO
	0	0	7.65	3.57	19.6	13.2	13.6	72.8	68.4	46.7	68.8	21.7	5.42	77.8	21.5
IL-2	WT						KO
	6.11	10.9	8.8	23.8	14.5	34.4	22.6	36.9	61.8	24.7	51.7	63.2	59.9	81.2
Lag3	WT			KO
	61.1	57.5	46.7	31.2	33.1	15.6	38.1
PD-1	WT			KO
	85.5	82.1	87.8	54.3	44.7	37	38.7

[truncated: 31 more sheets: Fig. 3C, Fig. 3D, Fig. 4B, Fig. 4C, Fig. 4D, Fig. 4F, Fig. 4G, Fig. 4H, Fig. 5A, Fig. 5B, Fig. 5C , Fig. 5D, Fig. 5F, Fig. 6D, Fig. 6F, Fig. 7G, Fig. 8A, Fig. 8B, Fig. 8D, Fig. 8F …]
